# Supplementary material for: Phylogenetic plant community structure along elevation is lineage specific
Source: Ecol Evol. 2013 Nov 8;3(15):4925–39. doi: 10.1002/ece3.868 (PMC3892358; doi:10.1002/ece3.868)
Supplement: Supplementary file 7 [file ece30003-4925-SD7.txt]

20.0
0.025.050.075.0100.0125.0150.0
Centaurea_scabiosa
Crepis_pyrenaica
Tussilago_farfara
Anemone_narcissiflora
Saxifraga_paniculata
Alchemilla_conjuncta
Salix_herbacea
Knautia_dipsacifolia
Abies_alba
Plantago_lanceolata
Myosotis_alpestris
Plantago_alpina
Carum_carvi
Hedysarum_hedysaroides
Gypsophila_repens
Arabis_alpina
Chaerophyllum_aureum
Campanula_glomerata
Carex_sylvatica
Bellis_perennis
Polygonum_bistorta
Trifolium_medium
Veronica_chamaedrys
Knautia_arvensis
Lathyrus_pratensis
Phyteuma_spicatum
Galium_megalospermum
Festuca_pratensis
Pimpinella_saxifraga
Arrhenatherum_elatius
Galium_anisophyllon
Fragaria_vesca
Carex_nigra
Senecio_doronicum
Ranunculus_acris
Carex_pallescens
Nardus_stricta
Centaurea_jacea
Thymus_praecox
Campanula_cochlearifolia
Polygala_vulgaris
Poa_cenisia
Primula_veris
Leontodon_helveticus
Ranunculus_alpestris
Brachypodium_pinnatum
Cirsium_oleraceum
Origanum_vulgare
Galium_album
Athamanta_cretensis
Aposeris_foetida
Caltha_palustris
Plantago_atrata
Carex_sempervirens
Agrostis_schraderiana
Leontodon_hispidus
Medicago_lupulina
Agrostis_capillaris
Briza_media
Rhododendron_ferrugineum
Polygonum_viviparum
Tragopogon_pratensis
Anthriscus_sylvestris
Hippocrepis_comosa
Luzula_campestris
Onobrychis_montana
Veronica_alpina
Cirsium_acaule
Vaccinium_gaultherioides
Lysimachia_nummularia
Parnassia_palustris
Globularia_nudicaulis
Poa_minor
Achillea_millefolium
Vicia_sepium
Ranunculus_aconitifolius
Filipendula_ulmaria
Gentiana_purpurea
Hieracium_pilosella
Arnica_montana
Laserpitium_latifolium
Salix_reticulata
Rhinanthus_alectorolophus
Crepis_aurea
Viola_biflora
Anthoxanthum_odoratum
Acinos_alpinus
Hieracium_lactucella
Lolium_multiflorum
Picea_abies
Rumex_crispus
Gentiana_bavarica
Globularia_cordifolia
Plantago_media
Cirsium_spinosissimum
Hieracium_villosum
Ajuga_reptans
Phyteuma_orbiculare
Veronica_persica
Juncus_effusus
Pritzelago_alpina
Alchemilla_glabra
Campanula_rotundifolia
Poa_supina
Prunella_grandiflora
Plantago_major
Campanula_barbata
Poa_trivialis
Clinopodium_vulgare
Alchemilla_xanthochlora
Hieracium_bifidum
Centaurea_montana
Rhinanthus_minor
Homogyne_alpina
Daucus_carota
Linum_catharticum
Thesium_alpinum
Agrostis_stolonifera
Deschampsia_cespitosa
Dactylis_glomerata
Silene_acaulis
Trifolium_pratense
Glechoma_hederacea
Gentiana_lutea
Hypochaeris_radicata
Potentilla_erecta
Phleum_hirsutum
Salix_retusa
Scabiosa_lucida
Cynosurus_cristatus
Hypericum_maculatum
Cruciata_laevipes
Cerastium_latifolium
Chaerophyllum_hirsutum
Veronica_officinalis
Alchemilla_vulgaris
Helictotrichon_versicolor
Primula_elatior
Carduus_defloratus
Trisetum_flavescens
Ononis_repens
Saxifraga_aizoides
Sesleria_caerulea
Festuca_violacea
Polygala_chamaebuxus
Stachys_officinalis
Leontodon_autumnalis
Dryas_octopetala
Cerastium_arvense
Phleum_pratense
Doronicum_grandiflorum
Adenostyles_alliariae
Geranium_sylvaticum
Poa_pratensis
Leucanthemum_vulgare
Thlaspi_rotundifolium
Crepis_vesicaria
Carlina_acaulis
Vicia_sativa
Aster_bellidiastrum
Bromus_erectus
Holcus_lanatus
Festuca_quadriflora
Lotus_corniculatus
Agrostis_alpina
Achillea_atrata
Astrantia_major
Silene_vulgaris
Luzula_multiflora
Helianthemum_nummularium
Saxifraga_moschata
Rumex_acetosa
Prunella_vulgaris
Linaria_alpina
Veronica_aphylla
Phleum_rhaeticum
Vaccinium_myrtillus
Poa_alpina
Taraxacum_officinale
Heracleum_sphondylium
Trifolium_thalii
Campanula_scheuchzeri
Valeriana_montana
Gentiana_verna
Carex_atrata
Soldanella_alpina
Agrostis_rupestris
Adenostyles_glabra
Gentiana_acaulis
Myosotis_arvensis
Trifolium_montanum
Androsace_chamaejasme
Vicia_cracca
Petasites_paradoxus
Pulsatilla_alpina
Rumex_alpinus
Trifolium_badium
Salvia_pratensis
Euphorbia_cyparissias
Veratrum_album
Trollius_europaeus
Cerastium_fontanum
Pimpinella_major
Pedicularis_foliosa
Carex_ferruginea
Molinia_caerulea
Luzula_sylvatica
Festuca_rubra
Geum_montanum
Carex_panicea
Galium_pumilum
Primula_farinosa
Tofieldia_calyculata
Lolium_perenne
Gentiana_campestris
Ranunculus_repens
Taraxacum_alpinum
Calamagrostis_varia
Bromus_hordeaceus
Bartsia_alpina
Sanguisorba_minor
Geum_rivale
Vaccinium_vitisidaea
Potentilla_crantzii
Trifolium_repens
Oxytropis_jacquinii
Ranunculus_montanus
Solidago_virgaurea
Ligusticum_mutellina
Potentilla_aurea
Saxifraga_oppositifolia
Carex_flacca
Anthyllis_vulneraria
0.62
1
1
1
0.88
0.45
1
0.63
1
0.82
1
1
1
1
1
1
0.14
1
1
0.82
1
1
0.71
1
0.97
0.99
0.98
0.97
0.69
0.94
0.99
1
1
0.59
0.43
1
1
0.96
1
0.98
1
1
0.48
0.75
0.99
1
1
1
1
1
1
1
1
1
0.99
0.96
0.56
1
0.44
1
1
1
1
0.09
0.93
0.45
0.81
1
0.8
1
0.51
1
0.56
1
0.94
1
1
0.93
1
1
0.75
1
1
1
0.93
1
1
1
0.74
1
1
0.98
1
0.47
0.29
1
1
1
1
0.99
1
1
1
1
1
1
1
1
1
0.71
1
1
1
1
0.35
1
1
1
1
0.68
0.72
1
1
0.32
1
1
1
1
1
1
1
1
1
0.99
1
0.28
1
0.98
1
0.96
0.71
0.77
0.75
0.88
1
1
1
1
0.37
0.58
1
1
1
1
1
0.96
1
0.87
1
1
0.83
1
0.95
0.69
1
0.73
1
1
1
0.94
0.58
0.54
1
1
1
1
1
0.93
0.69
0.82
0.96
0.4
1
1
1
1
1
1
1
0.93
0.76
1
1
0.94
1
0.71
1
0.72
1
1
1
1
0.71
1
1
1
0.14
1
1
0.93
1
0.31
1
1
1
1
1
1
1
0.8
1
0.3
1
0.71
1
0.97
1
0.99
1
0.98
1
1
