# Supplementary material for: Phylogenetic plant community structure along elevation is lineage specific
Source: Ecol Evol. 2013 Nov 8;3(15):4925–39. doi: 10.1002/ece3.868 (PMC3892358; doi:10.1002/ece3.868)
Supplement: Supplementary file 10 [file ece30003-4925-SD10.txt]

a71
a71
a71
a71
a71
a71
a71
a71
a71
a71
a71
a71
a71
a71
a71
a71
a71
a71
a71
a71
a71 a71
a71
a71
a71
a71
a71
a71
a71
a71
a71
a71
a71
a71
a71
a71
a71
a71
a71
a71
a71
a71
a71
a71
a71
a71
a71
a71
a71
a71
a71
a71
a71
a71
a71
a71
a71
a71
a71
a71
a71
a71
a71
a71
a71
a71
a71
a71
a71
a71
a71
a71
a71
a71
a71
a71
a71
a71
a71
a71
a71
a71
a71
a71
a71
a71
a71
a71
a71
a71
a71
a71
a71
a71
a71
a71a71
a71
a71
a71
a71
a71
a71
a71
a71a71
a71
a71
a71
a71
a71
a71
a71
a71
a71
a71
a71
a71
a71
a71
a71
a71
a71
a71
a71
a71
a71
a71
a71
a71
a71
a71
a71
a71
a71
a71
a71
a71
a71
a71
a71 a71
a71
a71
a71
a71
a71
a71
a71
a71
a71
a71
a71
a71
a71
a71
a71
a71
a71
a71
a71
a71
a71
a71a71 a71
a71
a71
a71
a71
a71
a71
a71
a71
a71
a71
a71
a71
a71
a71
a71
a71
a71
a71
a71
a71
a71 a71
a71
a71
a71 a71
a71
a71
a71
a71
a71
a71
a71
a71 a71
a71
a71
a71
a71
a71
a71
a71
a71
a71
a71
a71
a71
a71
a71
a71
a71
a71
a71
a71
a71
a71
a71
a71
a71
a71
a71
a71
a71
a71
a71
a71 a71
a71
a71 a71
a71
a71
a71
a71
a71
a71
a71
a71
a71
a71
a71
a71
a71
a71 a71
a71
a71
a71
a71
a71
a71
a71
a71
a71
a71
a71
a71
a71
a71
a71
a71
a71
a71
a71
a71
a71
a71
a71
a71
a71
a71
a71
a71
a71
a71
a71 a71
a71
a71
a71
a71
a71
a71
a71
a71
a71
a71
a71
a71
a71
a71
a71
a71
a71
a71
a71
a71
a71
a71
a71
a71
a71
a71
a71
a71
a71
a71
a71
a71
a71
a71
a71
a71
a71
a71
a71a71
a71
a71
a71
a71
a71
a71
a71
a71
a71
a71
a71
a71
a71
a71
a71
a71 a71
a71
a71
a71
a71
a71
a71 a71a71
a71
a71
a71
a71
a71
a71
a71
a71
a71
a71
a71
a71
a71
a71
a71
a71
a71
a71
a71
a71
a71
a71
a71
a71
a71
a71
a71 a71
a71
a71
a71a71
a71
a71
a71
a71
a71
a71
a71a71
a71
a71 a71
a71
a71
a71
a71
a71
a71
a71
a71
a71
a71
a71
a71 a71
a71
a71a71
a71
a71
a71a71
a71
a71
a71
a71
a71
a71
a71
a71
a71
a71
a71
a71
a71
a71 a71
a71
a71
a71
a71
a71
a71
a71
a71
a71
a71 a71
a71
a71
a71
a71 a71
a71
a71a71
a71a71
a71
a71
a71
a71
a71
a71
a71
a71
a71
a71
a71
a71
a71
a71
a71
a71
a71
a71
a71
a71
a71
a71
a71
a71
a71a71
a71
a71 a71
a71
a71
a71
a71
a71
a71
a71
a71
a71
a71
a71
a71
a71
a71
a71
a71
a71
a71
a71
a71
a71
a71
a71
a71
a71
a71a71
a71
a71
a71
a71
a71
a71
a71
a71
a71
a71
a71
a71
a71
a71
a71
a71
a71
a71
a71
a71 a71
a71
a71a71
a71
a71
a71
a71
a71
a71
a71
a71
a71
a71
a71
a71
a71
a71
a71
a71
a71
a71
a71
a71
a71
a71
a71
a71
a71
a71a71
a71
a71
a71
a71
a71
a71
a71
a71
a71
a71
a71
a71 a71
a71
a71
a71
a71
a71
a71
a71
a71
a71
a71
a71
a71
a71a71
a71
a71
a71
a71
a71
a71
a71
a71
a71
a71
a71
a71
a71 a71a71
a71
a71
a71
a71
a71
a71
a71
a71
a71
a71
a71
a71
a71
a71
a71
a71
a71
a71
a71a71
a71
a71
a71
a71
a71
a71
a71
0 10 20 30 40 50
−2
0
2
4
pool species richness
NRI
