# Supplementary material for: Phylogenetic plant community structure along elevation is lineage specific
Source: Ecol Evol. 2013 Nov 8;3(15):4925–39. doi: 10.1002/ece3.868 (PMC3892358; doi:10.1002/ece3.868)
Supplement: Supplementary file 11 [file ece30003-4925-SD11.txt]

a71
a71
a71
a71
a71
a71a71
a71
a71
a71
a71
a71
a71
a71
a71
a71
a71
a71
a71
Consensus tree Hundred trees−0.005
0.000
0.005
0.010
0.015
