# Supplementary material for: Phylogenetic plant community structure along elevation is lineage specific
Source: Ecol Evol. 2013 Nov 8;3(15):4925–39. doi: 10.1002/ece3.868 (PMC3892358; doi:10.1002/ece3.868)
Supplement: Supplementary file 12 [file ece30003-4925-SD12.txt]

TableS1 Species, genes and GenBank accession numbers fortheadditionalsequences 
used in this study.
Species Family GenBank 
Accession # 
(RbcL)
Reference GenBank 
Accession # 
(MatK)
Reference
Anthriscus sylvestris 
(L.) Hoffm.
Apiaceae ASU58547 Plunkett et al. 1996
Carum carvi L. CCU58553 Plunkett et al. 1996
Daucus carota L. AF207689 Sato et al. 1997 DCU58559 Plunkett et al. 1996
Laserpitiumlatifolium
L.
LLU58566 Plunkett et al. 1996
Achillea millefoliumL. Asteraceae L13641 Kim et al. 1992 EU385315 Panero &Funk 
2008
Bellis perennis L. AY395530 Silvertown et al. 
2006
HM850613 Schaefer et al. 
2011
Carduus defloratus L. AY785091 Susanna 
(Unpublished)
Crepis aurea (L.) Cass. EU363564 Enke& 
Gemeinholzer2008
Crepis vesicaria L. AJ633143 Gemeinholzer& 
Bachmann 
(Unpublished)
Heracleum 
sphondyliumL.
AY395540 Silvertown et al. 
2006
FJ395398 James et al. 
(Unpublished)
Hieracium lactucella 
Wallr.
AJ633170 Fehrer et al. 2007
Homogyne alpine(L.) 
Cass.
GU817473 Pelser et al. 2010
Hypochaeris radicata 
L.
AY395542 Silvertown et al. 
2006
AJ633231 Gemeinholzer& 
Bachmann 
(Unpublished)
Leontodon autumnalis 
L.
AJ633222 Gemeinholzer& 
Bachmann 
(Unpublished)
Leontodon helveticus 
Mérat
DQ451703 Samuel et al. 2006
Leontodon hispidus L. AY395545 Silvertown et al. 
2006
AJ633218 Gemeinholzer& 
Bachmann 
(Unpublished)
Leucanthemum vulgare 
Lam.
AY395546 Silvertown et al. 
2006
FJ395389 James et al. 
(Unpublished)
Pimpinella saxifraga L. U50229 Plunkett et al. 
1996
PSU58576 Plunkett et al. 1996
Taraxacum alpinum
Hegetschw.
AJ633161 Gemeinholzer& 
Bachmann 
(Unpublished)
Taraxacum officinale
(L.) F.H. Wigg
AY395562 Silvertown et al. 
2006
AJ633157 Gemeinholzer& 
Bachmann 
(Unpublished)
Tragopogon pratensis 
L.
AY395563 Silvertown et al. 
2006
FJ395443 James et al. 
(Unpublished)
Tussilago farfara L. EF537951 Pelser et al. 2007
Arabis alpina L. Brassicaceae AF144328 Koch et al. 2001
Myosotis alpestris L. Boraginaceae AY092860 Winkworth et al. 
2002
1Myosotis arvensis Hill. EU599847 Mansion et al. 
(Unpublished)
EU599671 Mansion et al. 
(Unpublished)
Campanula 
cochleariifolia Lam.
Campanulaceae JN571946 Wendling et al. 
2011
Campanula 
rotundifolia L.
EU713443 Haberle et al. 
2009
JN571959 Wendling et al. 
2011
Campanula 
scheuchzeri Vill.
JN571962 Wendling et al. 
2011
Phyteuma spicatum L. EU643712 Roquet et al. 
2009
EU713254 Haberle et al. 2009
Cerastiumarvense L. Caryophyllaceae FJ404828 Harbaugh et al. 
(Unpublished)
Cerastiumfontanum
Baumg.
FJ404829 Harbaugh et al. 
(Unpublished)
Gypsophila repens L. AY936326 Fioret al. 2006
Silene acaulis (L.) Jacq. EF547235 Mower et al. 2007
Silene vulgaris 
(Moench) Garcke
EF547245 Mower et al. 2007
Carex nigra (L.) 
Reichard
Cyperaceae GQ469838 Escudero et al. 
2009
FN668463 Sonstebo et al. 
(Unpublished)
Rhododendron 
ferrugineumL.
Ericaceae AB012741 Kurashige et al. 
1998
Vacciniummyrtillus L. AY145447 Kron et al. 2002 AF382810 Kron et al. 2002
Vacciniumvitis-idaea 
L.
AF419837 Kron 2001 AF382819 Kron et al. 2002
Anthyllis vulneraria L. AF543845 Lavin et al. 2003
Euphorbia cyparissias 
L.
Euphorbiaceae EU659787 Kim &Kim 
(Unpublished)
Lathyrus pratensis L. Fabaceae AY395544 Silvertown et al. 
2006
Lotus corniculatus L. U74213 Doyle et al. 1997 HM049505 Gao et al. 2010
Medicago lupulina L. AY395551 Silvertown et al. 
2006
HM159569 Steele et al. 2010
Onobrychis Montana 
DC.
AY386879 Wojciechowski et 
al. 2004
Trifolium pratense L. AY395564 Silvertown et al. 
2006
HQ619811 Ferri et al. 
(Unpublished)
Trifolium repens L. AF522131 Steele & 
Wojciechowski 
(Unpublished)
Trifolium thalii Vill. AF522136 Steele & 
Wojciechowski 
(Unpublished)
Vicia cracca L. AY395566 Silvertown et al. 
2006
Vicia sativa L. AF522160 Steele & 
Wojciechowski 
(Unpublished)
Gentiana acaulis L. Gentianaceae EF552125 Haemmerli & 
Kuepfer 
(Unpublished)
Gentiana bavarica L. EF552079 Haemmerli & 
Kuepfer 
(Unpublished)
Gentiana purpurea L. AJ429323 Bremer et al. 2002
Gentiana verna L. DQ660644 Simoes et al. 
2007
EF552112 Haemmerli & 
Kuepfer 
(Unpublished)
Globularia cordifolia 
L.
Globulariaceae AF124558 Olmstead et al. 
2001
AJ429343 Bremer et al. 2002
2Globularia nudicaulis 
L.
AY667473 Rahmanzadeh et 
al. 2005
Juncus effusus L. Juncaceae AY216612 Drabkova et al. 
2006
AB088803 Tamura et al. 2004
Luzula campestris (L.) 
DC.
AY395548 Silvertown et al. 
2006
HM850953 Schaefer et al. 
2011
Luzula multiflora 
(Ehrh.) Lej.
AJ419945 Bremer 2002 HM850955 Schaefer et al. 
2011
Ajuga reptans L. Lamiaceae U32163 Wagstaff & 
Olmstead 
(Unpublished)
AY840130 Braeuchler et al. 
2005
Clinopodiumvulgare L. AY840153 Braeuchler et al. 
2005
Glechoma hederacea L. L14292 Olmstead et al. 
1993
AY840143 Braeuchler et al. 
2005
OriganumvulgareL. Z37427 Kaufmann & 
Wink 1994
GU381802 Braeuchler et al. 
2010
Prunella grandiflora 
(L.) Scholler
Z37431 Kaufmann & 
Wink 1994
Prunella vulgaris L. AY395556 Silvertown et al. 
2006
FJ395426 James et al. 
(Unpublished)
Salvia pratensis L. AY570436 Walker et al. 
2004
Stachys officinalis (L.) 
Trevis 
AF502015 Lindqvist & 
Albert 2002
VeratrumalbumL. D28168 Kato & Kawano 
1995
JF807687 Kim et al. 
(Unpublished)
Linumcatharticum L. Linaceae FJ169570 McDill et al. 
2009
HM544103 McDill & Simpson 
(2011)
Tofieldia calyculata 
(L.) Wahlenb.
Melanthiaceae AB183410 Tamura et al. 
(Unpublished)
AB541028 Tamura et al. 2010
Bartsia alpina L. Orobanchaceae AF190903 Olmstead et al. 
2001
AY849600 Young & 
dePamphilis 2005
Pedicularis foliosa L. AF026836 Wolfe & 
dePamphilis 
1998
AF489959 Leebens-Mack & 
dePamphilis 2002
Rhinanthus 
alectorolophus (Scop.)
Pollich
AM503829 Li et al. 2008
Linaria alpina (L.) 
Mill.
Plantaginaceae JF694189 Fernandez-
Mazuecos & 
Vargas 2011
Plantago lanceolata L. L36454 Olmstead & 
Reeves 1995
EU718056 Vargas et al. 2009
Plantago major L. EU749326 Fazekas et al. 2008
Plantago media L. AY667474 Rahmanzadeh et 
al. 2005
Veronica chamaedrys 
L.
FJ395446 James et al. 
(Unpublished)
Veronica officinalis L. AY034024 Wagstaff et al. 
2002
HM851037 Schaefer et al. 
2011
Veronica persica Poir. AY034022 Wagstaff et al. 
2002
HM851039 Schaefer et al. 
2011
Agrostis capillaris L. Poaceae AY395527 Silvertown et al. 
2006
FJ231112 Rotter et al. 2010
Agrostis stolonifera L. FJ231114 Rotter et al. 2010
Anthoxanthum
odoratum L.
AJ746256 Salamin et al. 
(Unpublished)
AM234541 Doering et al. 2007
Arrhenatherumelatius 
(L.) J.& C. Presl
AJ784823 Salamin et al. 
(Unpublished)
AM234543 Doering et al. 2007
3Bromus erectus (Huds.) 
Fourr.
AM234570 Doering et al. 2007
Bromus hordeaceus L. AY395531 Silvertown et al. 
2006
HM850582 Schaefer et al. 
2011
Brachypodium 
pinnatum (L.) P. Beauv.
AM849347 Christian et al. 
2008
DQ786891 Soreng et al. 
(Unpublished)
Briza media L. AM234610 Doering et al. 2007
Cynosurus cristatus L. EF125151 Bouchenak-
Khelladi et al. 
2009
DQ786901 Soreng et al. 
(Unpublished)
Dactylis glomerata L. AY395535 Silvertown et al. 
2006
AM234595 Doering et al. 2007
Deschampsia cespitosa 
(L.) P. Beauv.
AY691635 Gardner et al. 
(Unpublished)
AM234546 Doering et al. 2007
Festuca pratensis Huds. AY395536 Silvertown et al. 
2006
HM850535 Schaefer et al. 
2011
Festuca rubra L. AJ746261 Salamin et al. 
(Unpublished)
DQ786911 Soreng et al. 
(Unpublished)
Helictotrichon 
versicolor (Vill.)
Schult. & Schult. f
FM957011 Winterfeld et al. 
2009
Loliumperenne L. AY395547 Silvertown et al. 
2006
EU434291 Sungkaew et al. 
2009
Nardus stricta L. AY622895 Duvall et al. 
(Unpublished)
AM234573 Doering et al. 2007
Molinia caerulea AY632367 Duvall et al. 
(Unpublished)
AF164411 Hilu et al. 1999
Phleumpratense L. AJ784832 Salamin et al. 
(Unpublished)
DQ786932 Soreng et al. 
(Unpublished)
Poa alpina L. DQ786933 Soreng et al. 
(Unpublished)
Poa pratensis L. AF164402 Hilu et al. 1999
Poa trivialis L. AY395555 Silvertown et al. 
2006
HM850517 Schaefer et al. 
2011
Sesleria caerulea (L.) 
Ard.
EF125156 Bouchenak-
Khelladi et al. 
2009
DQ786942 Soreng et al. 
(Unpublished)
Trisetumflavescens (L.) 
P. Beauv.
AY395565 Silvertown et al. 
2006
Polygala chamaebuxus 
L.
Polygalaceae AM234197 Forest et al. 2007 EU596517 Bello et al. 2009
Polygala vulgaris L. AM234193 Forest et al. 2007 EU604046 Bello et al. 2009
Polygonumbistorta L. Polygonaceae FM883607 Galasso 
(Unpublished) 
AF204859 Meimberg et al. 
2000
Rumex acetosa L. AY395559 Silvertown et al. 
2006
GQ434303 Chen et al. 2010
Rumex crispus L. EU840458 Wang & Liu 
(Unpublished)
Androsace 
chamaejasme Wulfen 
ex Host
Primulaceae DQ378429 Mast et al. 2006
Lysmichnia 
nummularia L.
AY395550 Silvertown et al. 
2006
Primula elatior (L.) 
Hill
DQ378361 Mast et al. 2006
Primula farinoseL. DQ378345 Mast et al. 2006
Primula veris L. AF394982 Trift et al. 2002 AJ429293 Bremer et al. 2002
4Soldanella alpina (L.) 
F.W. Schmidt
AY647533 Mast et al. 2004
Caltha palustris L. Ranunculaceae EU053906 Hoot et al. 2007 AY515232 Lee & Heo 
(Unpublished)
Ranunculus 
aconitifolius L.
AY954217 Paun et al. 2005
Ranunculus alpestris L. AY954221 Paun et al. 2005
Ranunculus acris L. AY954199 Paun et al. 2005
Ranunculus montanus 
Willd.
AY954149 Paun et al. 2005
Ranunculus repens L. HM565166 Emadzade et al. 
2011
Trollius europaeus AY515236 Lee & Heo 
(Unpublished)
Dryas octopetala L. Rosaceae JF317424 Zhang et al. 2011
Fragaria vesca L. AF288102 Potter et al. 2002
Potentilla erecta (L.) 
Raeusch.
HM850688 Schaefer et al. 
2011
Sanguisorba minor 
Scop.
AB073694 Mishimaet al. 
2002
Salix herbacea L. Salicaceae EU790671 Hardig et al. 
(Unpublished)
Salix reticulata L. AJ235793 Savolainen et al.  
2000
EU790672 Hardig et al. 
(Unpublished)
Parnassia palustris L. Saxifragaceae AY935731 Zhang & 
Simmons 2006
AY935911 Zhang & Simmons 
2006
Saxifraga oppositifolia 
L.
SOU06217 Soltis et al. 1993 SAXCPMA
TKD
Johnson & Soltis 
1995
Rhinanthus minor L. AY395558 Silvertown et al. 
2006
Valeriana montana L. Valerianaceae AY362494 Bell 2004 AY362536 Bell 2004
Viola biflora L. DQ842607 Yoo & Jang 
(Unpublished)
Outgroup species
Abies alba Mill. Pinaceae AB029652 Suyama et al. 
2001 
(Unpublished) 
Picea abies (L.) H. 
Karst.
Pinaceae AY611034 Bouille& 
Bousquet 2005
Table  S2  Table  of  the  230  phylogenetic  tree  nodes  with  the  number  of  descendent 
species, thenumberof plots, and theelevation rangeat each node.
Node No. of species No. of plots Elevation range (m)
1 231 693 412.3 – 3041.6
2 181 690 412.3 – 3041.6
3 172 690 412.3 – 3041.6
4 122 677 412.3 – 3041.6
5 12 559 412.3 – 2693.4
6 6 432 412.3 – 2693.4
7 5 392 412.3 – 2693.4
8 4 262 412.3 – 2581.8
9 2 230 412.3 – 2581.8
10 2 40 601.3 – 2500.0
511 6 341 412.3 – 2693.4
12 3 238 412.3 – 2581.8
13 2 59 601.3 – 2500.0
14 3 132 601.3 – 2500.0
15 2 111 601.3 – 2500.0
16 110 662 412.3 – 3017.7
17 10 305 412.3 – 2625.2
18 4 83 601.3 – 2500.0
19 3 82 601.3 – 2500.0
20 2 55 601.3 – 2500.0
21 6 279 412.3 – 2581.8
22 5 269 412.3 – 2581.8
23 4 257 412.3 – 2581.8
24 3 134 601.3 – 2540.0
25 2 127 601.3 – 2500.0
26 100 662 412.3 – 3017.7
27 40 623 412.3 – 2693.4
28 11 396 412.3 – 2693.4
29 5 306 412.3 – 2625.2
30 2 68 601.3 – 2500.0
31 3 258 412.3 – 2581.8
32 2 188 601.3 – 2581.8
33 6 208 412.3 – 2581.8
34 5 176 601.3 – 2581.8
35 4 163 601.3 – 2581.8
36 2 59 601.3 – 2500.0
37 2 113 601.3 – 2500.0
38 29 586 412.3 – 2693.4
39 27 583 412.3 – 2693.4
40 14 436 412.3 – 2693.4
41 4 183 601.3 – 2581.8
42 3 166 601.3 – 2581.8
43 2 86 601.3 – 2500.0
44 10 366 412.3 – 2693.4
45 8 335 412.3 – 2625.2
46 2 253 412.3 – 2581.8
47 6 139 601.3 – 2540.0
48 5 107 601.3 – 2500.0
49 4 103 601.3 – 2500.0
50 3 94 601.3 – 2500.0
51 2 78 601.3 – 2500.0
52 2 134 601.3 – 2540.0
53 13 507 412.3 – 2693.4
54 11 482 412.3 – 2693.4
55 10 468 412.3 – 2693.4
56 5 392 412.3 – 2693.4
57 3 240 412.3 – 2581.8
58 2 124 601.3 – 2500.0
59 2 326 412.3 – 2625.2
660 5 286 412.3 – 2581.8
61 3 77 601.3 – 2500.0
62 2 58 601.3 – 2500.0
63 2 227 412.3 – 2581.8
64 2 40 601.3 – 2500.0
65 2 70 601.3 – 2500.0
66 60 647 412.3 – 2693.4
67 44 639 412.3 – 2693.4
68 37 618 412.3 – 2693.4
69 36 617 412.3 – 2693.4
70 21 564 412.3 – 2693.4
71 16 473 412.3 – 2693.4
72 13 462 412.3 – 2693.4
73 3 326 412.3 – 2625.2
74 2 265 412.3 – 2581.8
75 10 278 412.3 – 2581.8
76 6 167 601.3 – 2581.8
77 3 89 601.3 – 2500.0
78 2 48 601.3 – 2500.0
79 3 91 601.3 – 2500.0
80 2 54 601.3 – 2500.0
81 4 152 601.3 – 2581.8
82 3 76 601.3 – 2500.0
83 2 61 601.3 – 2500.0
84 3 111 601.3 – 2500.0
85 2 77 601.3 – 2500.0
86 5 377 412.3 – 2693.4
87 3 138 601.3 – 2540.0
88 2 93 601.3 – 2500.0
89 2 328 412.3 – 2625.2
90 15 487 412.3 – 2693.4
91 9 443 412.3 – 2693.4
92 3 295 412.3 – 2581.8
93 2 128 601.3 – 2500.0
94 6 247 412.3 – 2581.8
95 3 205 412.3 – 2581.8
96 2 41 601.3 – 2500.0
97 3 73 601.3 – 2500.0
98 2 47 601.3 – 2500.0
99 6 250 412.3 – 2581.8
100 5 235 412.3 – 2581.8
101 4 213 412.3 – 2581.8
102 3 173 601.3 – 2581.8
103 2 149 601.3 – 2581.8
104 7 366 412.3 – 2693.4
105 2 149 601.3 – 2581.8
106 5 320 412.3 – 2625.2
107 2 37 601.3 – 2500.0
108 3 310 412.3 – 2625.2
7109 2 254 412.3 – 2581.8
110 16 496 412.3 – 2693.4
111 4 209 412.3 – 2581.8
112 3 196 424.6 – 2581.8
113 2 106 601.3 – 2500.0
114 12 450 412.3 – 2693.4
115 11 443 412.3 – 2693.4
116 7 327 412.3 – 2625.2
117 3 118 601.3 – 2500.0
118 2 101 601.3 – 2500.0
119 4 231 412.3 – 2581.8
120 2 79 601.3 – 2500.0
121 2 155 601.3 – 2581.8
122 4 225 412.3 – 2581.8
123 2 170 601.3 – 2581.8
124 2 131 601.3 – 2500.0
125 50 673 412.3 – 3041.6
126 45 654 412.3 – 2693.4
127 41 614 412.3 – 2693.4
128 8 274 412.3 – 2581.8
129 7 264 412.3 – 2581.8
130 6 219 412.3 – 2581.8
131 5 174 601.3 – 2581.8
132 4 116 601.3 – 2500.0
133 3 91 601.3 – 2500.0
134 2 88 601.3 – 2500.0
135 33 602 412.3 – 2693.4
136 13 529 412.3 – 2693.4
137 12 515 412.3 – 2693.4
138 11 515 412.3 – 2693.4
139 9 511 412.3 – 2693.4
140 8 496 412.3 – 2693.4
141 5 448 412.3 – 2693.4
142 4 441 412.3 – 2693.4
143 3 377 412.3 – 2693.4
144 2 190 601.3 – 2581.8
145 3 286 412.3 – 2581.8
146 2 182 601.3 – 2581.8
147 2 85 601.3 – 2500.0
148 20 554 412.3 – 2693.4
149 2 72 601.3 – 2500.0
150 18 553 412.3 – 2693.4
151 3 360 412.3 – 2693.4
152 2 360 412.3 – 2693.4
153 15 500 412.3 – 2693.4
154 3 52 601.3 – 2500.0
155 2 44 601.3 – 2500.0
156 12 471 412.3 – 2693.4
157 7 463 412.3 – 2693.4
8158 2 110 601.3 – 2500.0
159 5 457 412.3 – 2693.4
160 3 356 412.3 – 2693.4
161 2 347 412.3 – 2693.4
162 2 394 412.3 – 2693.4
163 5 198 424.6 – 2581.8
164 4 197 424.6 – 2581.8
165 3 130 601.3 – 2500.0
166 2 87 601.3 – 2500.0
167 4 276 412.3 – 2581.8
168 3 59 601.3 – 2500.0
169 2 36 601.3 – 2500.0
170 5 143 601.3 – 2581.8
171 4 114 601.3 – 2500.0
172 2 58 601.3 – 2500.0
173 2 87 601.3 – 2500.0
174 9 511 412.3 – 2693.4
175 2 125 601.3 – 2500.0
176 7 491 412.3 – 2693.4
177 5 463 412.3 – 2693.4
178 4 435 412.3 – 2693.4
179 3 425 412.3 – 2693.4
180 2 225 412.3 – 2581.8
181 2 72 601.3 – 2500.0
182 50 663 412.3 – 3017.7
183 49 663 412.3 – 3017.7
184 48 663 412.3 – 3017.7
185 12 408 412.3 – 2693.4
186 8 362 412.3 – 2693.4
187 7 351 412.3 – 2693.4
188 6 350 412.3 – 2693.4
189 5 341 412.3 – 2693.4
190 4 306 412.3 – 2625.2
191 2 274 412.3 – 2581.8
192 2 83 601.3 – 2500.0
193 4 155 601.3 – 2581.8
194 3 143 601.3 – 2581.8
195 2 107 601.3 – 2500.0
196 36 662 412.3 – 3017.7
197 35 662 412.3 – 3017.7
198 34 661 412.3 – 3017.7
199 33 661 412.3 – 3017.7
200 29 661 412.3 – 3017.7
201 17 643 412.3 – 2693.4
202 9 578 412.3 – 2693.4
203 5 522 412.3 – 2693.4
204 3 262 412.3 – 2581.8
205 2 147 601.3 – 2581.8
206 2 342 412.3 – 2693.4
9207 4 460 412.3 – 2693.4
208 3 456 412.3 – 2693.4
209 2 439 412.3 – 2693.4
210 8 421 412.3 – 2693.4
211 4 177 601.3 – 2581.8
212 3 163 601.3 – 2581.8
213 2 156 601.3 – 2581.8
214 4 293 412.3 – 2581.8
215 2 188 601.3 – 2581.8
216 2 176 601.3 – 2581.8
217 12 589 412.3 – 2693.4
218 11 558 412.3 – 2693.4
219 8 451 412.3 – 2693.4
220 3 162 601.3 – 2581.8
221 2 136 601.3 – 2540.0
222 5 347 412.3 – 2693.4
223 4 310 412.3 – 2625.2
224 3 294 412.3 – 2581.8
225 2 48 601.3 – 2500.0
226 3 267 412.3 – 2581.8
227 2 173 601.3 – 2581.8
228 4 164 601.3 – 2581.8
229 3 111 601.3 – 2500.0
230 2 99 601.3 – 2500.0
10
